# Supplementary material for: A Randomised, Double-Blind, Placebo-Controlled Trial of Probiotic and Postbiotic Strains in Healthy Adults with Self-Reported Anxiety: Effects on Mood, Vitality, Quality of Life and Perceived Stress
Source: Brain Sci. 2026 Apr 16;16(4):419. doi: 10.3390/brainsci16040419 (PMC13114223; doi:10.3390/brainsci16040419)
Supplement: Supplementary file 1 [file brainsci-16-00419-s001.zip]

Archive with 1 entries (1 files):
- brainsci-4073777-supplementary.pdf
